# Supplementary material for: Vaccine-Associated Thrombocytopenia and Thrombosis: Venous Endotheliopathy Leading to Venous Combined Micro-Macrothrombosis
Source: Medicina (Kaunas). 2021 Oct 26;57(11):1163. doi: 10.3390/medicina57111163 (PMC8621006; doi:10.3390/medicina57111163)
Supplement: Supplementary file 1 [file medicina-57-01163-s001.zip]

Archive with 1 entries (1 files):
- medicina-1416054-supplementary.pdf
